# Supplementary material for: Healing Bodies, Healing Communities: A Community-Based Qualitative Study of Adult Survivors of Childhood Sexual Trauma in South Africa
Source: Healthcare (Basel). 2025 Oct 15;13(20):2601. doi: 10.3390/healthcare13202601 (PMC12563590; doi:10.3390/healthcare13202601)
Supplement: Supplementary file 1 [file healthcare-13-02601-s001.zip]

Archive with 1 entries (1 files):
- healthcare-3869473-supplementary.pdf
